# Supplementary material for: Regeneration of actin filament branches from the same Arp2/3 complex
Source: Sci Adv. 2024 Jan 26;10(4):eadj7681. doi: 10.1126/sciadv.adj7681 (PMC10816697; doi:10.1126/sciadv.adj7681)
Supplement: Supplementary file 2 — Data file S1 [file sciadv.adj7681_data_file_s1.zip]

Archive with 1 entries (1 files):
- adj7681_Data_file_S1.xlsx
