# Supplementary material for: Regeneration of actin filament branches from the same Arp2/3 complex
Source: Sci Adv. 2024 Jan 26;10(4):eadj7681. doi: 10.1126/sciadv.adj7681 (PMC10816697; doi:10.1126/sciadv.adj7681)
Supplement: Supplementary file 2 — Data file S1 [file sciadv.adj7681_data_file_s1.zip › adj7681_Data_file_S1.xlsx]

## Sheet: Fig 1D
		[1=debranching, 0=censoring event]
0.5pN					1.5pN					4pN					4.5pN					6.7pN
Branch	Lifetime (s)	Debranching Event	Renucleation		Branch	Lifetime (s)	Event	Renucleation		Branch	Lifetime (s)	Event	Renucleation		Branch	Lifetime (s)	Event	Renucleation		Branch	Lifetime (s)	Event	Renucleation
1	380	1	Yes		1	210	1	Yes		1	40	1	No		1	190	1	Yes		1	30	1	No
2	640	1	Yes		2	330	1	No		2	10	1	Yes		2	100	1	No		2	10	1	No
3	440	1	Yes		3	60	1	No		3	10	1	Yes		3	10	1	No		3	40	1	No
4	730	1	Yes		4	420	1	Yes		4	20	1	No		4	310	1	No		4	10	1	No
5	950	1	Yes		5	20	1	Yes		5	70	1	Yes		5	140	1	No		5	10	1	No
6	1350	1	Yes		6	310	1	Yes		6	10	1	Yes		6	10	1	Yes		6	10	1	No
7	1380	1	Yes		7	280	1	Yes		7	30	1	Yes		7	50	1	Yes		7	120	1	Yes
8	930	1	No		8	750	1	Yes		8	30	1	No		8	110	1	Yes		8	10	1	No
9	610	1	Yes		9	380	1	Yes		9	360	1	Yes		9	30	1	Yes		9	50	1	No
10	910	1	Yes		10	220	1	Yes		10	10	1	No		10	10	1	No		10	10	1	Yes
11	620	1	No		11	250	1	Yes		11	30	1	No		11	10	1	Yes		11	10	1	No
12	1490	1	Yes		12	150	1	No		12	20	1	Yes		12	80	1	Yes		12	10	1	No
13	1340	1	No		13	410	1	No		13	70	1	Yes		13	120	1	Yes		13	10	1	Yes
14	390	1	Yes		14	210	1	No		14	30	1	No		14	60	1	No		14	10	1	No
15	60	1	No		15	530	1	No		15	50	1	Yes		15	210	1	Yes		15	30	1	Yes
16	50	1	No		16	150	1	No		16	50	1	No		16	60	1	Yes		16	130	1	No
17	1490	1	Yes		17	110	1	No		17	50	1	Yes		17	30	1	No		17	10	1	No
18	1340	1	Yes		18	630	1	Yes		18	20	1	No		18	100	1	No		18	50	1	Yes
19	80	1	Yes		19	60	1	Yes		19	210	1	Yes		19	70	1	No		19	30	1	Yes
20	1220	1	Yes		20	670	1	No		20	10	1	No		20	70	1	No		20	10	1	Yes
21	620	1	Yes		21	840	1	No		21	230	1	Yes		21	30	1	No		21	10	1	No
22	300	1	No		22	390	1	Yes		22	50	1	No		22	60	1	No		22	10	1	Yes
23	1500	1	No		23	10	1	No		23	20	1	No		23	20	1	No		23	80	1	Yes
24	960	1	Yes		24	160	1	Yes		24	10	1	No		24	20	1	Yes		24	10	1	No
25	450	1	Yes		25	570	1	No		25	10	1	No		25	10	1	Yes		25	60	1	Yes
26	560	1	Yes		26	640	1	Yes		26	30	1	Yes		26	10	1	Yes		26	40	1	No
27	800	1	Yes		27	870	1	No		27	60	1	Yes		27	130	1	Yes		27	20	1	No
28	570	1	Yes		28	650	1	No		28	10	1	No		28	170	1	No		28	10	1	Yes
29	540	1	No		29	540	1	Yes		29	30	1	Yes		29	150	1	Yes		29	100	1	Yes
30	640	1	No		30	240	1	Yes		30	90	1	Yes		30	420	1	No		30	30	1	No
31	460	1	Yes		31	770	1	Yes		31	50	1	Yes		31	70	1	No		31	10	1	No
32	490	1	Yes		32	390	1	Yes		32	20	1	No		32	170	1	No		32	20	1	Yes
					33	380	1	No		33	30	1	Yes		33	50	1	No		33	10	1	No
					34	450	1	Yes		34	20	1	No		34	80	1	Yes		34	110	1	Yes
					35	220	1	No		35	10	1	Yes		35	80	1	Yes		35	10	1	No
										36	10	1	Yes		36	50	1	No		36	10	1	No
										37	40	1	No		37	50	1	Yes		37	190	1	Yes
										38	30	1	No		38	10	1	No		38	10	1	Yes
										39	20	1	Yes		39	20	1	Yes		39	10	1	No
										40	10	1	Yes		40	60	1	No		40	20	1	No
										41	10	1	No		41	30	1	No
										42	90	1	No		42	50	1	No
										43	20	1	No		43	70	1	No
										44	20	1	No		44	10	1	Yes
										45	100	1	No		45	10	1	Yes
										46	170	1	Yes		46	10	1	No
										47	80	1	Yes		47	10	1	No
										48	150	1	No		48	10	1	No
										49	600	1	Yes		49	30	1	No
										50	100	1	No		50	10	1	No
										51	120	1	No		51	30	1	No
										52	60	1	Yes		52	90	1	Yes
										53	170	1	Yes		53	50	1	Yes
										54	90	1	Yes		54	20	1	No
										55	160	1	No		55	40	1	No

## Sheet: Fig 1F 
0.5pN						0.8pN						1.5pN						4pN						4.5pN						6.7pN						1.3pN						2.4pN						5.1pN
Branch	Lifetime (s)	Debranching Event	Renucleation	[Actin] (uM)		Branch	Lifetime (s)	Debranching Event	Renucleation	[Actin] (uM)		Branch	Lifetime (s)	Event	Renucleation	[Actin] (uM)		Branch	Lifetime (s)	Event	Renucleation	[Actin] (uM)		Branch	Lifetime (s)	Event	Renucleation	[Actin] (uM)		Branch	Lifetime (s)	Event	Renucleation	[Actin] (uM)		Branch	Lifetime (s)	Event	Renucleation	[Actin] (uM)		Branch	Lifetime (s)	Event	Renucleation	[Actin] (uM)		Branch	Lifetime (s)
1	380	1	Yes	0.3		1	590	1	Yes	0.3		1	210	1	Yes	0.3		1	40	1	No	0.3		1	190	1	Yes	0.3		1	30	1	No	0.3		1	710	1	Yes	1		1	310	1	Yes	1		1	40
2	640	1	Yes	0.3		2	490	1	Yes	0.3		2	330	1	No	0.3		2	10	1	Yes	0.3		2	100	1	No	0.3		2	10	1	No	0.3		2	550	1	Yes	1		2	510	1	Yes	1		2	220
3	440	1	Yes	0.3		3	630	1	Yes	0.3		3	60	1	No	0.3		3	10	1	Yes	0.3		3	10	1	No	0.3		3	40	1	No	0.3		3	760	1	Yes	1		3	270	1	Yes	1		3	240
4	730	1	Yes	0.3		4	510	1	Yes	0.3		4	420	1	Yes	0.3		4	20	1	No	0.3		4	310	1	No	0.3		4	10	1	No	0.3		4	830	1	No	1		4	190	1	No	1		4	70
5	950	1	Yes	0.3		5	1010	1	Yes	0.3		5	20	1	Yes	0.3		5	70	1	Yes	0.3		5	140	1	No	0.3		5	10	1	No	0.3		5	650	1	Yes	1		5	310	1	No	1		5	10
6	1350	1	Yes	0.3		6	840	1	No	0.3		6	310	1	Yes	0.3		6	10	1	Yes	0.3		6	10	1	Yes	0.3		6	10	1	No	0.3		6	750	1	Yes	1		6	580	1	Yes	1		6	40
7	1380	1	Yes	0.3		7	620	1	No	0.3		7	280	1	Yes	0.3		7	30	1	Yes	0.3		7	50	1	Yes	0.3		7	120	1	Yes	0.3		7	530	1	Yes	1		7	650	1	Yes	1		7	20
8	930	1	No	0.3		8	1040	1	No	0.3		8	750	1	Yes	0.3		8	30	1	No	0.3		8	110	1	Yes	0.3		8	10	1	No	0.3		8	640	1	Yes	1		8	540	1	No	1		8	80
9	610	1	Yes	0.3		9	1010	1	Yes	0.3		9	380	1	Yes	0.3		9	360	1	Yes	0.3		9	30	1	Yes	0.3		9	50	1	No	0.3		9	620	1	Yes	1		9	210	1	No	1		9	10
10	910	1	Yes	0.3		10	290	1	Yes	0.3		10	220	1	Yes	0.3		10	10	1	No	0.3		10	10	1	No	0.3		10	10	1	Yes	0.3		10	560	1	No	1		10	500	1	Yes	1		10	90
11	620	1	No	0.3		11	630	1	Yes	0.3		11	250	1	Yes	0.3		11	30	1	No	0.3		11	10	1	Yes	0.3		11	10	1	No	0.3		11	700	1	Yes	1		11	200	1	Yes	1		11	40
12	1490	1	Yes	0.3		12	770	1	Yes	0.3		12	150	1	No	0.3		12	20	1	Yes	0.3		12	80	1	Yes	0.3		12	10	1	No	0.3		12	670	1	Yes	1		12	480	1	Yes	1		12	170
13	1340	1	No	0.3		13	1280	1	Yes	0.3		13	410	1	No	0.3		13	70	1	Yes	0.3		13	120	1	Yes	0.3		13	10	1	Yes	0.3		13	580	1	Yes	1		13	380	1	Yes	1		13	70
14	390	1	Yes	0.3		14	920	1	Yes	0.3		14	210	1	No	0.3		14	30	1	No	0.3		14	60	1	No	0.3		14	10	1	No	0.3		14	430	1	Yes	1		14	190	1	No	1		14	70
15	60	1	No	0.3		15	820	1	Yes	0.3		15	530	1	No	0.3		15	50	1	Yes	0.3		15	210	1	Yes	0.3		15	30	1	Yes	0.3		15	740	1	Yes	1		15	100	1	Yes	1		15	110
16	50	1	No	0.3		16	1190	1	Yes	0.3		16	150	1	No	0.3		16	50	1	No	0.3		16	60	1	Yes	0.3		16	130	1	No	0.3		16	510	1	No	1		16	340	1	No	1		16	100
17	1490	1	Yes	0.3		17	920	1	Yes	0.3		17	110	1	No	0.3		17	50	1	Yes	0.3		17	30	1	No	0.3		17	10	1	No	0.3		17	700	1	Yes	1		17	540	1	Yes	1		17	240
18	1340	1	Yes	0.3		18	910	1	Yes	0.3		18	630	1	Yes	0.3		18	20	1	No	0.3		18	100	1	No	0.3		18	50	1	Yes	0.3		18	270	1	Yes	1		18	500	1	Yes	1		18	40
19	80	1	Yes	0.3		19	2320	1	Yes	0.3		19	60	1	Yes	0.3		19	210	1	Yes	0.3		19	70	1	No	0.3		19	30	1	Yes	0.3		19	480	1	Yes	1		19	450	1	No	1		19	10
20	1220	1	Yes	0.3		20	2180	1	Yes	0.3		20	670	1	No	0.3		20	10	1	No	0.3		20	70	1	No	0.3		20	10	1	Yes	0.3		20	610	1	Yes	1		20	290	1	Yes	1		20	140
21	620	1	Yes	0.3		21	2770	1	No	0.3		21	840	1	No	0.3		21	230	1	Yes	0.3		21	30	1	No	0.3		21	10	1	No	0.3		21	510	1	Yes	1		21	330	1	No	1		21	40
22	300	1	No	0.3		22	1140	1	No	0.3		22	390	1	Yes	0.3		22	50	1	No	0.3		22	60	1	No	0.3		22	10	1	Yes	0.3		22	280	1	No	1		22	310	1	Yes	1		22	80
23	1500	1	No	0.3		23	790	1	No	0.3		23	10	1	No	0.3		23	20	1	No	0.3		23	20	1	No	0.3		23	80	1	Yes	0.3		23	360	1	Yes	1		23	330	1	No	1		23	90
24	960	1	Yes	0.3		24	1140	1	No	0.3		24	160	1	Yes	0.3		24	10	1	No	0.3		24	20	1	Yes	0.3		24	10	1	No	0.3		24	830	1	Yes	1		24	310	1	Yes	1		24	120
25	450	1	Yes	0.3		25	3010	1	Yes	0.3		25	570	1	No	0.3		25	10	1	No	0.3		25	10	1	Yes	0.3		25	60	1	Yes	0.3		25	740	1	Yes	1		25	160	1	Yes	1		25	20
26	560	1	Yes	0.3		26	1440	1	Yes	0.3		26	640	1	Yes	0.3		26	30	1	Yes	0.3		26	10	1	Yes	0.3		26	40	1	No	0.3		26	440	1	No	1		26	160	1	Yes	1		26	50
27	800	1	Yes	0.3		27	1160	1	No	0.3		27	870	1	No	0.3		27	60	1	Yes	0.3		27	130	1	Yes	0.3		27	20	1	No	0.3		27	510	1	Yes	1		27	60	1	Yes	1		27	280
28	570	1	Yes	0.3		28	1840	1	No	0.3		28	650	1	No	0.3		28	10	1	No	0.3		28	170	1	No	0.3		28	10	1	Yes	0.3		28	680	1	Yes	1		28	250	1	No	1		28	300
29	540	1	No	0.3		29	330	1	No	0.3		29	540	1	Yes	0.3		29	30	1	Yes	0.3		29	150	1	Yes	0.3		29	100	1	Yes	0.3		29	360	1	Yes	1		29	200	1	Yes	1		29	10
30	640	1	No	0.3		30	2190	1	Yes	0.3		30	240	1	Yes	0.3		30	90	1	Yes	0.3		30	420	1	No	0.3		30	30	1	No	0.3		30	350	1	Yes	1		30	230	1	No	1		30	10
31	460	1	Yes	0.3								31	770	1	Yes	0.3		31	50	1	Yes	0.3		31	70	1	No	0.3		31	10	1	No	0.3		31	340	1	Yes	1		31	210	1	Yes	1		31	130
32	490	1	Yes	0.3								32	390	1	Yes	0.3		32	20	1	No	0.3		32	170	1	No	0.3		32	20	1	Yes	0.3		32	240	1	No	1		32	490	1	Yes	1		32	10
												33	380	1	No	0.3		33	30	1	Yes	0.3		33	50	1	No	0.3		33	10	1	No	0.3		33	680	1	Yes	1		33	220	1	Yes	1		33	270
												34	450	1	Yes	0.3		34	20	1	No	0.3		34	80	1	Yes	0.3		34	110	1	Yes	0.3		34	650	1	Yes	1		34	460	1	Yes	1		34	10
												35	220	1	No	0.3		35	10	1	Yes	0.3		35	80	1	Yes	0.3		35	10	1	No	0.3								35	480	1	No	1		35	50
																		36	10	1	Yes	0.3		36	50	1	No	0.3		36	10	1	No	0.3								36	390	1	No	1		36	70
																		37	40	1	No	0.3		37	50	1	Yes	0.3		37	190	1	Yes	0.3								37	310	1	Yes	1		37	20
Force (pN):	0.5		Renucleation ratio (%):	72		Force (pN):	0.8		Renucleation ratio (%):	66.66		Force (pN):	1.5		Renucleation ratio (%):	54		38	30	1	No	0.3		38	10	1	No	0.3		38	10	1	Yes	0.3								38	120	1	Yes	1		38	60
standard deviation (X):	0.135		standard deviation (Y):	7.9		standard deviation (X):	0.186		standard deviation (Y):	8.6		standard deviation (X):	0.351		standard deviation (Y):	8.4		39	20	1	Yes	0.3		39	20	1	Yes	0.3		39	10	1	No	0.3								39	440	1	Yes	1		39	180
																		40	10	1	Yes	0.3		40	60	1	No	0.3		40	20	1	No	0.3								40	380	1	No	1		40	220
																		41	10	1	No	0.3		41	30	1	No	0.3														41	650	1	Yes	1		41	80
																		42	90	1	No	0.3		42	50	1	No	0.3														42	190	1	Yes	1		42	30
																		43	20	1	No	0.3		43	70	1	No	0.3														43	200	1	Yes	1		43	210
																		44	20	1	No	0.3		44	10	1	Yes	0.3														44	530	1	Yes	1		44	100
																		45	100	1	No	0.3		45	10	1	Yes	0.3														45	780	1	Yes	1		45	20
																		46	170	1	Yes	0.3		46	10	1	No	0.3														46	240	1	Yes	1		46	20
																		47	80	1	Yes	0.3		47	10	1	No	0.3														47	530	1	Yes	1		47	60
																		48	150	1	No	0.3		48	10	1	No	0.3														48	310	1	No	1		48	110
																		49	600	1	Yes	0.3		49	30	1	No	0.3														49	190	1	No	1		49	100
																		50	100	1	No	0.3		50	10	1	No	0.3														50	340	1	Yes	1		50	220
																		51	120	1	No	0.3		51	30	1	No	0.3
																		52	60	1	Yes	0.3		52	90	1	Yes	0.3
																		53	170	1	Yes	0.3		53	50	1	Yes	0.3
																		54	90	1	Yes	0.3		54	20	1	No	0.3
																		55	160	1	No	0.3		55	40	1	No	0.3
																		Force (pN):	4		Renucleation ratio (%):	51		Force (pN):	4.5		Renucleation ratio (%):	42		Force (pN):	6.7		Renucleation ratio (%):	40		Force (pN):	1.3		Renucleation ratio (%):	82.35		Force (pN):	2.4		Renucleation ratio (%):	68		Force (pN):	5.1
																		standard deviation (X):	0.366		standard deviation (Y):	6.7		standard deviation (X):	0.512419		standard deviation (Y):	6.6		standard deviation (X):	1.19569		standard deviation (Y):	7.7		standard deviation (X):	0.189731		standard deviation (Y):	6.5		standard deviation (X):	0.511341		standard deviation (Y):	6.5		standard deviation (X):	1.12
[truncated: 3 more columns]

## Sheet: Fig 2B,C
0 degree						[15-50] degrees						(50-90] degrees						(90-145] degrees
Branch	Lifetime (s)	Event	Renucleation	Angle		Branch	Lifetime (s)	Event	Renucleation	Angle		Branch	Lifetime (s)	Event	Renucleation	Angle		Branch	Lifetime (s)	Event	Renucleation	Angle
1	870	1	Yes	0		1	940	1	No	15		1	1670	1	Yes	55		1	2360	1	Yes	95
2	550	1	Yes	0		2	970	1	No	15		2	1660	1	Yes	57		2	1600	1	Yes	100
3	540	1	No	0		3	330	1	No	15		3	1780	1	Yes	57		3	750	1	No	101
4	900	1	Yes	0		4	770	1	No	15		4	950	1	No	58		4	470	1	Yes	101
5	570	1	Yes	0		5	2010	1	No	17		5	2770	1	Yes	59		5	930	1	Yes	103
6	340	1	No	0		6	1850	1	Yes	25		6	2030	1	Yes	59		6	2130	1	Yes	105
7	400	1	Yes	0		7	1210	1	Yes	25		7	940	1	No	60		7	1780	1	No	105
8	560	1	Yes	0		8	1440	1	No	27		8	780	1	No	60		8	2430	1	No	106
9	760	1	Yes	0		9	1370	1	No	30		9	810	1	Yes	60		9	3030	1	Yes	110
10	770	1	Yes	0		10	860	1	Yes	31		10	870	1	Yes	60		10	810	1	Yes	110
11	620	1	No	0		11	400	1	Yes	32		11	1610	1	Yes	60		11	850	1	No	110
12	580	1	No	0		12	1100	1	Yes	34		12	2070	1	Yes	60		12	840	1	Yes	112
13	1490	1	Yes	0		13	1360	1	Yes	40		13	2020	1	Yes	63		13	740	1	No	113
14	1060	1	No	0		14	490	1	No	40		14	1870	1	No	63		14	1630	1	No	114
15	1210	1	Yes	0		15	1140	1	Yes	40		15	470	1	Yes	65		15	510	1	No	114
16	1170	1	No	0		16	410	1	Yes	40		16	420	1	Yes	65		16	1590	1	Yes	115
17	1630	1	Yes	0		17	1110	1	Yes	40		17	630	1	Yes	65		17	2610	1	Yes	115
18	900	1	No	0		18	400	1	No	44		18	1490	1	No	65		18	1960	1	Yes	115
19	1490	1	Yes	0		19	420	1	Yes	45		19	1930	1	No	65		19	1590	1	Yes	118
20	1050	1	No	0		20	1670	1	Yes	45		20	450	1	No	65		20	1180	1	Yes	118
21	560	1	Yes	0		21	1360	1	Yes	45		21	1550	1	Yes	67		21	90	1	No	120
22	1060	1	Yes	0		22	1320	1	Yes	48		22	2570	1	No	67		22	240	1	Yes	120
23	1290	1	No	0		23	890	1	Yes	50		23	1090	1	No	67		23	1100	1	No	120
24	1490	1	No	0								24	1930	1	Yes	67		24	730	1	No	120
25	1410	1	No	0								25	1420	1	Yes	67		25	1690	1	No	123
26	1360	1	No	0								26	530	1	Yes	68		26	430	1	Yes	125
27	850	1	Yes	0								27	1650	1	No	68		27	220	1	No	139
28	1310	1	Yes	0								28	600	1	Yes	68		28	200	1	Yes	145
29	1390	1	Yes	0		Renucleation ratio (%):	60.8					29	820	1	Yes	68		29	450	1	Yes	145
30	560	1	Yes	0		standard deviation (Y):	10.1					30	1690	1	No	71		30	520	1	No	145
31	1190	1	Yes	0								31	500	1	Yes	71
32	740	1	No	0								32	540	1	Yes	73
33	870	1	Yes	0								33	1060	1	Yes	75
34	820	1	Yes	0								34	640	1	Yes	75
35	960	1	No	0								35	1880	1	Yes	75
36	820	1	No	0								36	1950	1	Yes	75		Renucleation ratio (%):	56.5
37	1510	1	Yes	0								37	670	1	Yes	75		standard deviation (Y):	9.04
38	700	1	No	0								38	470	1	Yes	75
39	940	1	Yes	0								39	2350	1	Yes	75
40	1680	1	Yes	0								40	1340	1	Yes	76
41	1970	1	Yes	0								41	1740	1	Yes	76
42	950	1	Yes	0								42	1460	1	Yes	76
43	330	1	Yes	0								43	3210	1	No	76
44	2140	1	Yes	0								44	850	1	Yes	77
45	1040	1	No	0								45	1550	1	Yes	79
46	1580	1	No	0								46	650	1	Yes	79
47	1280	1	Yes	0								47	2100	1	Yes	79
48	940	1	Yes	0								48	290	1	Yes	79
49	1780	1	Yes	0								49	1100	1	Yes	80
50	820	1	No	0								50	2560	1	Yes	80
51	1380	1	Yes	0								51	630	1	No	81
52	2020	1	Yes	0								52	2210	1	Yes	81
53	540	1	No	0								53	1630	1	Yes	81
54	300	1	No	0								54	1660	1	Yes	81
55	950	1	No	0								55	1530	1	Yes	81
56	2640	1	No	0								56	950	1	Yes	81
57	710	1	Yes	0								57	880	1	Yes	81
												58	1140	1	Yes	84
												59	1580	1	Yes	85
												60	2180	1	No	85
												61	1660	1	Yes	85
Renucleation ratio (%):	59.6											62	360	1	No	87
standard deviation (Y):	6.5											63	1580	1	Yes	88
												64	1390	1	Yes	90
												65	1770	1	Yes	90
												66	1440	1	Yes	90
												Renucleation ratio (%):	77.27
												standard deviation (Y):	5.1

## Sheet: Fig 3C
Branches on unlabelled gamma actin	Renucleation		Branches on labelled alpha actin	Renucleation		Branches on unlabelled gamma actin	Renucleation		Branches on labelled alpha actin	Renucleation
1	No		1	Yes		1	No		1	No
2	No		2	No		2	Yes		2	Yes
3	Yes		3	Yes		3	Yes		3	Yes
4	No		4	No		4	Yes		4	No
5	No		5	Yes		5	Yes		5	No
6	No		6	No		6	Yes		6	No
7	Yes		7	No		7	No		7	Yes
8	Yes		8	Yes		8	Yes		8	No
9	Yes		9	Yes		9	No		9	Yes
10	No		10	No		10	No		10	No
11	No		11	No		11	Yes		11	Yes
12	Yes		12	No		12	Yes		12	Yes
13	Yes		13	Yes		13	Yes		13	No
14	Yes		14	No		14	Yes		14	No
15	No		15	Yes		15	No		15	No
16	Yes		16	Yes		16	Yes		16	Yes
17	Yes		17	No		17	No		17	Yes
18	No		18	Yes		18	No		18	Yes
19	Yes		19	No		19	Yes		19	Yes
20	Yes		20	Yes		20	Yes		20	Yes
21	No		21	Yes		21	No		21	Yes
22	Yes		22	Yes		22	Yes		22	Yes
23	Yes		23	Yes		23	No		23	Yes
24	No		24	Yes		24	No		24	No
25	Yes		25	Yes		25	No		25	Yes
26	Yes					26	No		26	No
27	No					27	No		27	Yes
28	Yes					28	Yes
29	Yes					29	Yes
30	No					30	Yes
31	Yes					31	No
32	No					32	Yes
						33	Yes
						34	No
						35	Yes
Renucleation ratio (%):	56.25		Renucleation ratio (%):	60		36	Yes
standard deviation:	8.7		standard deviation:	9.7		37	Yes
						38	Yes
						39	Yes
						40	No
						41	Yes
						42	No
						43	Yes
						44	No
						45	Yes
						Renucleation ratio (%):	60		Renucleation ratio (%):	59.25
						standard deviation:	7.3		standard deviation:	9.4

## Sheet: Fig 3D
Branch	Renucleation	[Actin] (uM)	[Profilin] (uM)		Branch	Renucleation	[Actin] (uM)	[Profilin] (uM)		Branch	Renucleation	[Actin] (uM)	[Profilin] (uM)		Branch	Renucleation	[Actin] (uM)	[Profilin] (uM)		Branch	Renucleation	[Actin] (uM)	[Profilin] (uM)		Branch	Renucleation	[Actin] (uM)	[Profilin] (uM)		Branch	Renucleation	[Actin] (uM)	[Profilin] (uM)		Branch	Renucleation	[Actin] (uM)	[Profilin] (uM)
1	No	0.5	0		1	No	0.5	0.5		1	Yes	0.5	0		1	Yes	0.5	0.5		1	Yes	1	0		1	No	1	1		1	No	1	0		1	No	1	1
2	No	0.5	0		2	No	0.5	0.5		2	Yes	0.5	0		2	No	0.5	0.5		2	Yes	1	0		2	Yes	1	1		2	Yes	1	0		2	No	1	1
3	Yes	0.5	0		3	No	0.5	0.5		3	No	0.5	0		3	Yes	0.5	0.5		3	Yes	1	0		3	Yes	1	1		3	Yes	1	0		3	Yes	1	1
4	No	0.5	0		4	No	0.5	0.5		4	Yes	0.5	0		4	No	0.5	0.5		4	Yes	1	0		4	No	1	1		4	Yes	1	0		4	Yes	1	1
5	Yes	0.5	0		5	Yes	0.5	0.5		5	No	0.5	0		5	Yes	0.5	0.5		5	No	1	0		5	No	1	1		5	No	1	0		5	No	1	1
6	Yes	0.5	0		6	Yes	0.5	0.5		6	No	0.5	0		6	No	0.5	0.5		6	Yes	1	0		6	No	1	1		6	Yes	1	0		6	Yes	1	1
7	Yes	0.5	0		7	Yes	0.5	0.5		7	Yes	0.5	0		7	No	0.5	0.5		7	Yes	1	0		7	Yes	1	1		7	Yes	1	0		7	Yes	1	1
8	Yes	0.5	0		8	Yes	0.5	0.5		8	No	0.5	0		8	Yes	0.5	0.5		8	Yes	1	0		8	Yes	1	1		8	Yes	1	0		8	Yes	1	1
9	Yes	0.5	0		9	No	0.5	0.5		9	Yes	0.5	0		9	Yes	0.5	0.5		9	Yes	1	0		9	Yes	1	1		9	Yes	1	0		9	Yes	1	1
10	Yes	0.5	0		10	Yes	0.5	0.5		10	No	0.5	0		10	Yes	0.5	0.5		10	No	1	0		10	Yes	1	1		10	Yes	1	0		10	No	1	1
11	No	0.5	0		11	Yes	0.5	0.5		11	Yes	0.5	0		11	Yes	0.5	0.5		11	No	1	0		11	Yes	1	1		11	No	1	0		11	Yes	1	1
12	No	0.5	0		12	Yes	0.5	0.5		12	Yes	0.5	0		12	Yes	0.5	0.5		12	Yes	1	0		12	Yes	1	1		12	Yes	1	0		12	Yes	1	1
13	Yes	0.5	0		13	Yes	0.5	0.5		13	Yes	0.5	0		13	Yes	0.5	0.5		13	Yes	1	0		13	No	1	1		13	Yes	1	0		13	Yes	1	1
14	Yes	0.5	0		14	Yes	0.5	0.5		14	No	0.5	0		14	Yes	0.5	0.5		14	No	1	0		14	Yes	1	1		14	Yes	1	0		14	Yes	1	1
15	Yes	0.5	0		15	Yes	0.5	0.5		15	No	0.5	0		15	No	0.5	0.5		15	Yes	1	0		15	Yes	1	1		15	Yes	1	0		15	Yes	1	1
16	Yes	0.5	0		16	Yes	0.5	0.5		16	No	0.5	0		16	Yes	0.5	0.5		16	Yes	1	0		16	No	1	1		16	No	1	0		16	No	1	1
17	Yes	0.5	0		17	Yes	0.5	0.5		17	No	0.5	0		17	No	0.5	0.5		17	No	1	0		17	Yes	1	1		17	No	1	0		17	No	1	1
18	No	0.5	0		18	No	0.5	0.5		18	No	0.5	0		18	Yes	0.5	0.5		18	Yes	1	0		18	Yes	1	1		18	Yes	1	0		18	Yes	1	1
19	No	0.5	0		19	Yes	0.5	0.5		19	Yes	0.5	0		19	Yes	0.5	0.5		19	No	1	0		19	Yes	1	1		19	Yes	1	0		19	Yes	1	1
20	Yes	0.5	0		20	No	0.5	0.5		20	Yes	0.5	0		20	Yes	0.5	0.5		20	Yes	1	0		20	Yes	1	1		20	Yes	1	0		20	Yes	1	1
21	Yes	0.5	0		21	Yes	0.5	0.5		21	Yes	0.5	0		21	No	0.5	0.5		21	Yes	1	0		21	Yes	1	1		21	Yes	1	0		21	No	1	1
22	Yes	0.5	0		22	Yes	0.5	0.5		22	No	0.5	0		22	Yes	0.5	0.5		22	Yes	1	0		22	No	1	1		22	No	1	0		22	No	1	1
23	Yes	0.5	0		23	No	0.5	0.5		23	No	0.5	0		23	Yes	0.5	0.5		23	Yes	1	0		23	Yes	1	1		23	No	1	0		23	Yes	1	1
24	No	0.5	0		24	Yes	0.5	0.5		24	No	0.5	0		24	No	0.5	0.5		24	No	1	0		24	Yes	1	1		24	Yes	1	0		24	Yes	1	1
25	Yes	0.5	0		25	Yes	0.5	0.5		25	Yes	0.5	0		25	No	0.5	0.5		25	Yes	1	0		25	Yes	1	1		25	No	1	0		25	Yes	1	1
26	No	0.5	0		26	Yes	0.5	0.5		26	No	0.5	0		26	No	0.5	0.5		26	Yes	1	0		26	Yes	1	1		26	Yes	1	0		26	Yes	1	1
27	Yes	0.5	0		27	Yes	0.5	0.5		27	Yes	0.5	0		27	Yes	0.5	0.5		27	Yes	1	0		27	Yes	1	1		27	Yes	1	0		27	No	1	1
28	Yes	0.5	0		28	No	0.5	0.5		28	Yes	0.5	0		28	No	0.5	0.5		28	Yes	1	0		28	No	1	1		28	Yes	1	0		28	Yes	1	1
29	No	0.5	0		29	No	0.5	0.5		29	Yes	0.5	0		29	Yes	0.5	0.5		29	Yes	1	0		29	Yes	1	1		29	Yes	1	0		29	Yes	1	1
30	No	0.5	0		30	No	0.5	0.5		30	Yes	0.5	0		30	No	0.5	0.5		30	Yes	1	0		30	Yes	1	1		30	Yes	1	0		30	Yes	1	1
31	Yes	0.5	0		31	No	0.5	0.5		31	Yes	0.5	0		31	Yes	0.5	0.5		31	Yes	1	0		31	Yes	1	1		31	Yes	1	0		31	Yes	1	1
32	No	0.5	0		32	No	0.5	0.5		32	Yes	0.5	0		32	Yes	0.5	0.5		32	Yes	1	0		32	No	1	1		32	Yes	1	0		32	Yes	1	1
Renucleation ratio (%):	62.5				Renucleation ratio (%):	59.375				Renucleation ratio (%):	56.25				Renucleation ratio (%):	62.5				Renucleation ratio (%):	78.12				Renucleation ratio (%):	71.87				Renucleation ratio (%):	75				Renucleation ratio (%):	71.87
standard deviation:	8.55				standard deviation:	8.68				standard deviation:	8.76				standard deviation:	8.55				standard deviation:	7.3				standard deviation:	7.94				standard deviation:	7.65				standard deviation:	7.94

## Sheet: Fig 4B
						[1=debranching, 0=censoring event]
Aged initial population									Non-aged initial population
Branch	Lifetime,1st generation (s)	Event	Renucleation	Lifetime,2nd generation (s)	Shifted lifetime,2nd generation (s)	Event			Branch	Lifetime,1st generation (s)	Shifted lifetime,1st generation (s)	Event	Renucleation	Lifetime,2nd generation (s)	Shifted lifetime,2nd generation (s)	Event
1	1100	1	Yes	940	850	0			1	1080	990	1	Yes	1110	1020	1
2	480	1	Yes	910	820	1			2	880	790	1	Yes	1140	1050	1
3	820	1	Yes	440	350	1			3	1190	1100	1	Yes	470	380	1
4	510	1	Yes	1530	1440	0			4	560	470	1	No
5	470	1	No						5	760	670	1	Yes	1430	1340	0
6	780	1	Yes	1260	1170	0			6	1130	1040	1	Yes	910	820	1
7	330	1	Yes	960	870	1			7	910	820	1	No
8	1060	1	No						8	740	650	1	Yes	1450	1360	0
9	430	1	Yes	860	770	1			9	590	500	1	Yes	1600	1510	0
10	550	1	Yes	580	490	1			10	1720	1630	1	Yes	470	380	0
11	610	1	Yes	850	760	1			11	760	670	1	Yes	1430	1340	0
12	230	1	Yes	1100	1010	1			12	1310	1220	1	Yes	880	790	0
13	950	1	Yes	950	860	1			13	780	690	1	No
14	1250	1	No						14	1210	1120	1	No
15	660	1	No						15	1170	1080	1	Yes	1020	930	0
16	840	1	No						16	400	310	1	Yes	1300	1210	1
17	360	1	No						17	820	730	1	Yes	1370	1280	0
18	1150	1	No						18	700	610	1	No	-810
19	980	1	No						19	950	860	1	Yes	1240	1150	0
20	310	1	Yes	1260	1170	1			20	800	710	1	Yes	1170	1080	1
21	400	1	No						21	1510	1420	1	No
22	840	1	Yes	1180	1090	1			22	1730	1640	1	Yes	460	370	0
23	460	1	No						23	2160	2070	1	No
24	1240	1	No						24	510	420	1	Yes	1680	1590	0
25	930	1	No						25	860	770	1	Yes	840	750	1
26	520	1	No						26	1480	1390	1	Yes	710	620	0
27	630	1	Yes	1410	1320	0			27	970	880	1	Yes	790	700	1
28	310	1	No						28	1770	1680	1	No
29	460	1	No						29	1230	1140	1	Yes	960	870	0
30	650	1	No						30	1230	1140	1	Yes	960	870	0
31	440	1	Yes	1600	1510	0			31	1290	1200	1	Yes	900	810	0
32	720	1	No						32	1640	1550	1	Yes	550	460	0
33	660	1	Yes	570	480	1			33	830	740	1	Yes	760	670	1
34	620	1	No						34	900	810	1	Yes	1290	1200	0
35	980	1	No						35	710	620	1	No
36	830	1	Yes	1210	1120	0			36	1370	1280	1	No
37	610	1	Yes	680	590	1			37	1050	960	1	No
38	310	1	No						38	430	340	1	Yes	1290	1200	1
39	160	1	No						39	1270	1180	1	No
40	620	1	No						40	1380	1290	1	Yes	810	720	0
41	390	1	Yes	810	720	1			41	1340	1250	1	Yes	850	760	0
42	630	1	No						42	1420	1330	1	No
43	350	1	Yes	1180	1090	1			43	760	670	1	Yes	830	740	0
44	620	1	No						44	1280	1190	1	No
45	520	1	Yes	1210	1120	1			45	2010	1920	1	No
46	810	1	Yes	1230	1140	0			46	580	490	1	No
47	410	1	Yes	1240	1150	1			47	1660	1570	1	Yes	530	440	0
48	880	1	Yes	780	690	1			48	1500	1410	1	Yes	690	600	0
49	540	1	No						49	1220	1130	1	No
50	610	1	Yes	1430	1340	0			50	830	740	1	No
51	380	1	No						51	1410	1320	1	No
52	920	1	No						52	780	690	1	Yes	1280	1190	1
53	740	1	Yes	1300	1210	0			53	710	620	1	No
54	560	1	No						54	1290	1200	1	No
55	660	1	Yes	1380	1290	0			55	450	360	1	Yes	530	440	1
56	640	1	No						56	660	570	1	Yes	500	410	1
57	220	1	Yes	760	670	1			57	1920	1830	1	Yes	270	180	0
58	620	1	Yes	1420	1330	0			58	820	730	1	Yes	1080	990	1
59	850	1	No						59	760	670	1	Yes	1180	1090	1
60	510	1	No						60	1320	1230	1	Yes	860	770	1
61	830	1	Yes	1210	1120	0			61	670	580	1	Yes	660	570	1
62	210	1	Yes	490	400	1			62	1640	1550	1	Yes	450	360	1
63	730	1	No						63	860	770	1	No
64	530	1	No						64	760	670	1	No
65	850	1	Yes	1190	1100	0			65	730	640	1	Yes	1460	1370	0
66	650	1	No						66	1020	930	1	Yes	1000	910	1
67	1030	1	Yes	1010	920	0			67	1560	1470	1	Yes	630	540	0
68	510	1	Yes	690	600	1			68	1100	1010	1	No
69	470	1	No						69	1970	1880	1	No
70	460	1	Yes	790	700	1			70	1730	1640	1	Yes	460	370	0
71	720	1	Yes	1320	1230	0			71	510	420	1	No
72	760	1	Yes	1070	980	1			72	1310	1220	1	No
									73	580	490	1	No
									74	600	510	1	No
									75	500	410	1	No
									76	430	340	1	No

## Sheet: Fig 4D
Control			Treated			Control			Treated			Rescue			Treated
Branch	Renucleation		Branch	Renucleation		Branch	Renucleation		Branch	Renucleation		Branch	Renucleation		Branch	Renucleation
1	Yes		1	No		1	No		1	No		1	Yes		1	No
2	Yes		2	No		2	Yes		2	No		2	Yes		2	No
3	No		3	No		3	No		3	No		3	Yes		3	No
4	No		4	Yes		4	Yes		4	Yes		4	Yes		4	No
5	Yes		5	No		5	Yes		5	No		5	Yes		5	No
6	No		6	No		6	No		6	No		6	No		6	No
7	No		7	No		7	Yes		7	Yes		7	Yes		7	No
8	No		8	Yes		8	Yes		8	No		8	No		8	Yes
9	Yes		9	Yes		9	Yes		9	Yes		9	Yes		9	No
10	Yes		10	No		10	No		10	No		10	Yes		10	Yes
11	No		11	Yes		11	Yes		11	No		11	No		11	Yes
12	Yes		12	No		12	Yes		12	Yes		12	Yes		12	Yes
13	Yes		13	No		13	Yes		13	No		13	No		13	No
14	No		14	No		14	Yes		14	No		14	No		14	Yes
15	Yes		15	No		15	Yes		15	Yes		15	Yes		15	Yes
16	Yes		16	No		16	Yes		16	Yes		16	Yes		16	No
17	No		17	Yes		17	No		17	Yes		17	No		17	No
18	No		18	Yes		18	Yes		18	No		18	Yes		18	No
19	Yes		19	No		19	Yes		19	No		19	Yes		19	Yes
20	Yes		20	No		20	Yes		20	No		20	Yes		20	No
21	No		21	No		21	No		21	No		21	No		21	No
22	Yes		22	No		22	No		22	No		22	No		22	Yes
23	Yes		23	Yes		23	Yes		23	Yes		23	Yes		23	No
24	Yes		24	No		24	Yes		24	Yes		24	No		24	No
25	Yes		25	Yes		25	Yes		25	No		25	Yes		25	No
26	No		26	No		26	No		26	No		26	Yes		26	No
27	No		27	Yes		27	Yes		27	No		27	No		27	No
28	Yes		28	No		28	Yes		28	Yes		28	No		28	No
29	Yes		29	No		29	No		29	No		29	Yes		29	No
30	Yes		30	No		30	Yes		30	No		30	Yes		30	Yes
31	Yes		31	Yes		31	Yes		31	No		31	Yes		31	No
32	No		32	No		32	No		32	No		32	Yes		32	No
33	Yes		33	No		33	Yes		33	No		33	No		33	No
34	Yes		34	Yes		34	Yes		34	No		34	No		34	Yes
									35	Yes		35	Yes		35	No
									36	No		36	No		36	No
															37	No
															38	Yes
Renucleation ratio (%):	61.76		Renucleation ratio (%):	32.35		Renucleation ratio (%):	70.58		Renucleation ratio (%):	30.55		Renucleation ratio (%):	61.11		Renucleation ratio (%):	28.94
standard deviation:	8.3		standard deviation:	8.02		standard deviation:	7.8		standard deviation:	7.6		standard deviation:	8.12		standard deviation:	7.35

## Sheet: Fig 4E
200uM of ATP			1.2 uM of ATP			200uM of ATP			1.2 uM of ATP
Renucleation ratio (%):	76.6		Renucleation ratio (%):	76.6		Renucleation ratio (%):	76.4		Renucleation ratio (%):	75
standard deviation:	7.2		standard deviation:	7.2		standard deviation:	7.2		standard deviation:	7.2

## Sheet: Fig 5C
Survival time (s)	remaining fraction (mean)	Standard deviation of remaining fraction
0.5	0.533333	0.091084
1.5	0.233333	0.07722
2.5	0.133333	0.062063
3.5	0.1	0.054772
4.5	0.0666667	0.045542
5.5	0.0333333	0.032773

## Sheet: Fig 5D
Survival time (s)	remaining fraction (mean)	Standard deviation of remaining fraction
0.4	0.544118	0.060397
0.75	0.384615	0.067466
1.2	0.338235	0.057373
2	0.264706	0.053501
2.25	0.153846	0.050034
2.5	0.140351	0.046008

[truncated: 10 more sheets: Fig 6A, Fig 7A, Fig 7B, Fig 7C, Fig S2B, Fig S2C, Fig S3A, Fig S4A, Fig S4B, Fig S5B]
